# Supplementary material for: Unveiling the Metabolic Fingerprint of Occupational Exposure in Ceramic Manufactory Workers
Source: Toxics. 2026 Jan 7;14(1):56. doi: 10.3390/toxics14010056 (PMC12845652; doi:10.3390/toxics14010056)
Supplement: Supplementary file 1 [file toxics-14-00056-s001.zip]

Archive with 2 entries (2 files):
- Supplementary Table S2.xlsx
- toxics-4014472-supplementary.pdf
