# Supplementary material for: Unveiling the Metabolic Fingerprint of Occupational Exposure in Ceramic Manufactory Workers
Source: Toxics. 2026 Jan 7;14(1):56. doi: 10.3390/toxics14010056 (PMC12845652; doi:10.3390/toxics14010056)
Supplement: Supplementary file 1 [file toxics-14-00056-s001.zip › Supplementary Table S2.xlsx]

## Sheet: Sheet1
Reported raw data represents profiles obtained after binning, PQN normalizzation and log-transoformation as described into the main text
Category vector	Y class - ppm	9.61393	9.16949	9.01934	8.91881	8.90131	8.87191	8.83534	8.80838	8.7622	8.68519	8.60072	8.53919	8.51237	8.491	8.46906	8.4507	8.40467	8.34773	8.30959	8.28693	8.27015	8.24046	8.19772	8.14107	8.10121	8.0883	8.07812	8.06793	8.05345	8.02577	7.99608	7.98074	7.96511	7.94388	7.91807	7.88996	7.87074	7.85324	7.8412	7.83747	7.82944	7.8075	7.78096	7.76304	7.75099	7.74267	7.7322	7.71858
1	CTRL	11.309	9.60534	9.87689	7.62125	7.56967	8.81139	8.6841	7.84789	8.93011	9.12034	9.23526	9.24394	7.49128	7.91676	8.78116	7.85619	9.12155	9.24061	8.29018	7.10864	7.93354	8.39602	10.6264	8.97501	7.90268	7.24784	6.76568	7.07815	7.92637	8.94455	9.85444	7.31587	8.56882	7.79019	8.30384	7.93135	7.73978	10.7555	8.63953	10.1066	9.94655	8.94349	8.91556	7.55857	6.95333	6.68831	7.55783	7.32544
1	CTRL	11.5761	9.90045	10.179	8.05563	8.02933	9.08926	8.98293	8.07753	9.17521	9.33777	9.46346	9.42517	7.6576	8.25749	8.87408	8.16024	9.29423	9.32268	8.4967	7.38859	8.78855	8.63984	9.09952	9.10019	8.0067	7.92634	7.44634	7.15939	7.80385	8.82756	9.98478	7.21995	9.08254	8.87182	8.71993	8.12108	7.79793	10.7206	8.49201	9.96124	9.863	8.66331	8.21331	8.08851	7.85668	7.19908	7.82443	7.62277
1	CTRL	11.9677	10.1813	10.5223	8.27138	8.24968	9.31026	9.11619	8.44093	9.56881	9.73483	9.77232	9.18212	8.05525	8.58432	8.57014	8.32214	9.63609	9.32698	8.83366	7.81123	8.42992	8.92968	9.23001	9.50845	8.21337	7.97759	7.69902	7.62226	8.2368	8.93007	9.35773	7.59504	8.8903	8.74049	8.87878	8.83552	8.06395	10.3554	8.3014	9.67642	9.59074	8.8719	8.36348	8.07768	7.69198	7.26432	7.90315	8.38881
1	CTRL	11.2145	9.66781	9.78857	7.49291	7.49259	9.03265	8.99048	7.87474	8.87114	9.00638	9.26345	9.2638	7.35894	8.25694	8.9404	7.83074	8.93857	8.45777	8.07529	7.07909	7.78872	8.23002	9.7184	8.94521	8.34747	7.82528	7.29011	7.29941	8.4669	8.70342	8.62992	8.02067	7.97222	7.77327	8.13562	7.98834	7.47708	10.0609	7.98277	9.41102	9.23864	8.33258	7.58806	7.92238	7.72828	6.69771	7.51342	7.59925
1	CTRL	10.9828	9.37614	9.5833	7.35159	7.36499	8.6239	8.50427	7.61421	9.17708	9.31699	9.04308	9.36316	7.38474	7.67107	8.47869	7.4009	8.78748	9.84396	7.99362	6.73132	7.68454	8.01057	8.36213	8.67307	7.64746	7.80983	7.79873	7.88329	8.43125	8.89774	10.328	7.97059	8.60131	8.30952	7.871	8.65826	8.20265	9.69415	7.63282	9.04117	8.8923	7.94194	7.96429	7.91919	6.62557	7.06048	7.43491	7.14185
1	CTRL	11.9628	10.1739	10.5225	8.17037	8.2336	9.62431	9.14035	8.77122	9.74041	9.74904	9.80966	8.98879	8.52465	8.89744	8.12402	8.34419	9.74504	9.14475	8.94082	7.66288	8.44655	9.11544	9.44829	9.88364	8.19281	7.65514	7.67144	7.77478	8.30147	9.00182	9.21951	7.54562	8.8179	8.31917	8.90342	8.98153	10.2356	10.1157	7.43899	7.43039	7.7751	8.80209	8.40714	8.05263	7.80546	7.31811	8.65324	8.82662
1	CTRL	11.1482	10.0233	9.72637	7.38919	7.41207	9.5859	9.57254	7.91822	8.89974	8.91345	9.19985	9.65076	8.07893	7.86835	8.75621	7.66174	8.81313	10.1441	8.38747	7.16454	7.93696	8.22641	8.42026	9.85581	9.74408	7.40164	7.63783	6.6527	7.76396	9.52707	8.61228	6.71116	8.02859	7.99414	8.47431	9.11674	8.36711	11.0052	8.94416	10.3616	10.1203	8.09145	7.5573	7.99724	7.8936	6.54682	7.50247	7.81873
1	CTRL	11.8577	10.1787	10.4121	8.19374	8.15521	9.44728	9.30617	8.36327	9.46255	9.66075	9.83343	9.99646	8.42434	8.52626	8.80691	9.09708	9.66711	9.21248	8.81848	7.69163	8.22428	9.04082	9.89616	9.48019	8.70063	7.53599	7.56778	7.8262	8.37417	9.09653	9.89294	8.36896	9.25029	8.36598	8.87527	8.56695	8.71734	10.9666	8.85444	10.2728	10.1161	8.64658	8.21073	8.41216	8.2192	7.3914	8.07548	8.19111
1	CTRL	11.9626	10.1729	10.5183	8.28808	8.25721	9.33918	9.15371	8.81103	9.70059	9.75623	9.82521	9.36281	8.4127	8.7963	8.8669	8.31297	9.58672	9.19702	8.86147	7.80999	8.38453	8.88526	10.2557	9.46156	8.39354	7.84736	7.89478	8.22934	8.72911	8.77528	9.33749	8.23411	9.01193	8.36444	8.87433	8.52066	8.26099	10.1024	8.00099	9.32771	9.44622	8.82436	8.43133	8.13264	7.62376	7.38337	7.94344	9.38053
1	CTRL	11.798	10.1608	10.3782	8.17633	8.11428	9.50346	9.4239	8.53223	9.48745	9.62369	9.7559	10.1162	8.23029	9.13281	10.7375	9.32051	9.50655	9.09925	8.76376	8.4229	8.2881	8.91659	10.2702	9.7624	9.36522	7.79031	7.56137	8.16852	8.0905	9.68869	9.096	8.22011	8.64091	8.77508	8.69656	8.44101	8.6229	10.3709	8.53656	9.669	9.62499	8.73842	8.67645	8.61553	7.73907	7.08993	8.43456	8.9891
1	CTRL	12.0996	10.2756	10.6737	8.38193	8.34728	9.33941	9.11372	8.62212	9.71916	9.88251	9.95195	9.55596	8.1989	8.76887	8.43933	8.45121	9.73001	9.36056	8.98182	7.87745	8.58964	9.0976	9.38277	9.6182	8.65185	7.89328	7.71595	7.86177	8.45515	9.40094	9.2201	8.28074	8.7721	8.59015	8.98531	8.65835	8.41185	10.1918	8.14114	9.41587	9.28879	8.89007	8.52978	8.25502	7.85141	7.45462	8.12715	8.14347
1	CTRL	11.9288	10.0784	10.4896	8.19458	8.16011	9.11332	8.8733	8.4174	9.53738	9.71291	9.73989	9.14905	8.04612	8.63154	8.31882	8.27786	9.60262	9.51965	8.92372	7.64332	8.41895	8.95622	9.1799	9.51072	8.92372	7.62346	7.60374	7.83066	8.19592	9.11296	8.74237	7.44286	8.4424	8.86226	8.72117	8.44575	8.1084	9.56049	7.55172	8.71407	8.70055	8.73234	8.34745	8.02523	7.50331	7.33888	7.99749	7.88462
1	CTRL	12.3506	10.4811	10.9162	8.60399	8.56854	9.47346	9.21349	8.80759	9.9483	10.1317	10.2059	9.79264	8.47369	9.00232	8.7009	8.7149	9.97126	9.49179	9.23777	8.11001	8.89702	9.3676	9.80055	9.87791	8.47841	8.11054	8.01776	8.14956	8.70047	9.45864	9.13447	7.9267	8.88854	8.72516	9.2623	9.01149	8.74199	10.923	8.98073	10.1315	9.91533	9.13136	8.72387	8.47311	7.96653	7.70483	8.35744	8.46463
1	CTRL	11.9124	10.1003	10.4744	8.1365	8.10339	9.21429	9.02077	8.39741	9.51865	9.79477	9.82731	9.72638	8.01415	8.66358	8.57651	8.32632	9.58239	9.09952	8.82411	7.69655	8.39836	8.87	9.26321	9.4698	8.25662	7.74905	7.54959	7.67962	8.39423	9.05777	8.82193	7.50768	8.49149	8.34994	8.79518	8.46919	8.26233	10.1897	8.11422	9.43453	9.31393	8.72971	8.3851	8.03465	7.52403	7.35801	8.0885	8.19071
1	CTRL	11.6367	9.97497	10.2249	7.96264	7.9673	9.26096	9.13814	8.1735	9.27087	9.44185	9.44823	8.83394	8.20024	8.5669	8.86745	8.66854	9.2936	11.1208	8.8155	7.40044	8.24292	8.64804	8.86617	9.62984	9.33713	8.19145	7.38123	7.22432	7.9926	9.21061	8.85703	7.06071	8.51524	8.43519	8.88604	9.16858	8.5199	9.09374	7.02671	8.07092	8.21687	8.44241	8.37046	8.21355	7.53826	7.06203	8.16922	7.82317
1	CTRL	11.9323	10.2024	10.4829	8.23847	8.17986	9.37965	9.21475	8.39609	9.50889	9.68358	9.76608	9.28885	7.97501	8.55804	8.82078	8.45211	9.72691	9.38134	8.96851	7.61975	8.67657	8.78537	9.32535	10.3725	10.7301	7.78511	7.39361	7.96986	8.69884	8.95108	8.96138	7.37735	8.99096	9.09586	9.47131	8.75136	9.31947	10.6386	8.55405	9.90697	9.66197	8.72149	8.41592	9.07907	7.65701	7.84672	7.86838	7.92551
1	CTRL	11.6291	10.0134	10.1786	7.88765	7.88022	9.3382	9.23951	8.37661	9.3256	9.50121	9.67266	10.1087	7.93346	8.77895	8.56615	7.9418	9.26886	8.72622	8.65418	7.39035	8.44103	8.75322	9.753	9.32026	8.56567	8.05833	8.47361	7.89292	8.46905	8.89382	8.89825	7.44573	8.3801	8.4032	8.62917	8.2168	8.65874	10.8306	8.79053	10.1608	10.0472	8.53774	8.39463	8.14991	7.25775	6.91544	7.87755	8.22498
1	CTRL	11.8907	10.2402	10.4359	8.14712	8.09191	9.52289	9.37529	8.45904	9.52223	9.69266	10.0315	10.7253	8.38458	8.84085	8.72356	8.26903	9.59401	9.49157	8.83444	7.88542	8.37611	8.94698	9.21945	9.50044	9.88122	8.39252	8.14261	7.92983	8.1627	9.40484	9.13679	7.92136	8.79467	8.89394	9.00296	8.54873	8.79322	11.9612	9.82532	11.2941	11.0274	8.72546	8.42617	8.14607	7.66992	7.46638	8.11832	8.41908
1	CTRL	11.9762	10.3051	10.5129	8.34929	8.14882	9.54403	9.33094	8.53411	9.61837	9.8242	9.81744	9.1863	8.04355	8.59608	8.89465	8.49492	9.51166	9.40001	8.92266	7.76256	8.45595	8.99282	9.28226	9.61273	9.36944	7.68994	7.58362	7.75949	8.40252	9.22112	9.10077	7.82794	8.69534	9.09145	8.90648	8.5571	8.67175	10.3058	8.22149	9.56759	9.44988	8.80649	8.64135	8.48001	8.23044	7.33579	8.00671	8.027
1	CTRL	11.7789	10.1591	10.2513	8.0181	8.09874	9.26822	9.08608	8.33508	9.40103	9.56765	9.86876	10.1601	7.9388	8.52439	8.56759	8.3504	9.38118	9.42592	8.96167	7.65294	8.28403	8.74696	9.33429	9.38232	9.31243	9.436	9.35144	9.436	9.98397	10.1492	9.22233	7.06622	8.14255	8.23091	8.66535	8.56621	8.7401	11.7862	9.75577	11.131	10.8359	8.56537	8.28711	7.78425	7.29337	7.11738	7.80804	8.18412
1	CTRL	12.5273	10.6414	11.0885	8.756	8.72427	9.60787	9.33226	8.98798	10.1273	10.3102	10.3198	9.52072	8.62007	9.18297	8.70532	8.87803	10.1536	9.61426	9.41708	8.26841	8.99835	9.48076	9.76551	10.0449	8.60034	8.24302	8.15503	8.23992	8.79048	9.48968	8.99673	7.99758	9.0134	8.85216	9.35234	9.07565	8.54914	8.9476	7.14539	7.37277	8.39319	9.33908	8.93369	8.56204	8.1263	7.84999	8.50114	8.48635
1	CTRL	11.689	10.0672	10.2461	7.93823	7.93648	9.38054	9.23721	8.25179	9.32199	9.48492	9.63118	9.60468	7.88029	8.28937	9.15813	8.05215	9.30854	9.22829	8.50088	7.66477	8.23967	8.68865	8.97772	9.05854	8.21841	8.24309	7.78293	7.3393	8.07221	8.84261	9.85511	7.93575	8.82305	8.39317	9.42231	8.49098	8.45729	11.7453	9.62749	11.1143	10.8715	8.73556	8.25224	7.96145	7.54854	7.24347	7.80732	8.52148
1	CTRL	10.8462	9.37097	9.4266	7.06375	7.1336	8.87377	8.76972	7.48087	8.47523	8.61489	8.9109	9.55044	6.992	7.48212	8.3777	7.3403	8.5223	8.51558	7.7678	6.55623	7.49487	7.85431	8.45108	8.67345	8.05799	7.14358	6.25007	6.66057	7.82438	8.8044	9.41964	6.88404	8.39617	7.24193	7.82348	7.72807	8.14382	11.301	9.19829	10.6591	10.3268	8.02691	8.40064	6.95546	6.74361	6.44499	7.33781	7.48978
1	CTRL	11.7122	10.0866	10.5184	8.03859	7.87822	9.29915	9.10945	8.24209	9.30521	9.53446	9.60733	9.3325	7.8162	8.37085	8.42963	8.31071	9.44519	8.91737	8.57303	7.57662	10.1648	10.8537	11.1374	11.4177	9.4643	7.14447	6.97548	7.53349	8.26587	8.9561	9.48692	7.68582	8.36087	8.51675	8.85026	8.46608	8.85734	10.7338	8.62072	9.97307	9.69412	8.42942	8.2135	8.83193	7.80159	7.28264	7.99012	7.98587
1	CTRL	11.9834	10.1863	10.5172	8.42969	8.37251	9.40861	9.1605	8.43776	9.57422	9.70702	9.79896	9.14162	7.99786	8.66659	8.92975	8.32201	9.72463	9.26452	8.85981	7.73276	8.41715	8.93863	9.30596	9.65156	8.71818	8.60612	8.53797	8.62252	9.17049	9.56888	9.9666	7.33914	8.5753	8.40328	8.94224	8.56307	8.39859	10.2527	8.18121	9.42658	9.20306	8.68304	8.36772	8.7285	8.03893	7.31368	7.98932	8.40325
1	CTRL	12.5315	10.6458	11.0934	8.76104	8.72916	9.61219	9.33694	8.99084	10.131	10.3139	10.3242	9.52595	8.62298	9.18717	8.70209	8.88222	10.1592	9.61833	9.42129	8.27183	9.0031	9.48574	9.76978	10.0499	8.60582	8.24436	8.15988	8.24453	8.79286	9.49405	8.99252	8.00135	9.01657	8.87901	9.37819	9.08398	8.55191	8.96074	7.15602	7.40487	8.40253	9.34938	8.94371	8.56854	8.13041	7.85232	8.50523	8.48749
1	CTRL	11.2407	9.72746	9.89356	7.81589	7.76102	9.08459	9.01394	7.85369	8.9179	9.11359	9.6017	10.0708	7.69975	9.29298	8.321	7.8703	9.05411	9.1883	8.38952	7.11615	9.15551	8.39738	8.85973	8.75988	9.13297	8.17868	7.55366	7.06008	8.10043	9.12882	9.13319	8.55984	9.49041	7.74473	8.23768	8.0686	8.19055	10.8582	8.72931	10.2067	10.006	8.14569	7.67337	8.02191	7.80263	6.69924	7.40928	7.41862
1	CTRL	11.2729	9.76118	9.85288	7.62664	7.64059	9.15404	9.10174	7.86552	9.13655	9.26011	9.51094	9.61175	7.55531	8.0453	8.87372	7.89323	9.05085	8.56927	8.33282	7.06348	8.40907	8.43516	9.06145	9.46024	9.99968	7.28531	7.20881	7.88806	7.92941	9.60797	9.44952	8.15269	8.24172	8.54886	8.03874	7.87312	7.77589	10.8072	8.71331	10.1774	9.91467	8.10157	7.76693	7.67835	7.45981	7.02646	7.46418	7.79228
1	CTRL	11.4367	9.72263	9.98506	7.76766	7.66932	8.87956	8.78618	7.83541	9.01813	9.17578	9.31599	8.98031	7.48578	7.99045	8.57077	8.04819	8.93442	8.98031	8.41227	7.26111	7.96974	8.12842	8.80145	9.04448	8.4189	7.60861	7.44769	7.32433	8.16669	10.8171	10.7873	9.79787	10.8126	10.6501	9.75909	8.21593	8.07009	10.8081	8.71003	10.1247	9.8599	8.21434	8.15193	7.85374	8.39147	7.17527	7.45468	7.59063
2	Exposed	11.8155	10.1384	10.5138	8.53458	8.55196	9.35129	9.21022	9.26299	9.85658	9.65854	9.90406	10.6114	8.63701	8.61286	8.92685	9.3866	9.4391	9.42775	8.72202	7.76769	8.38152	9.34435	10.314	9.94228	9.29654	8.31299	8.83824	8.07337	8.52091	9.10314	9.63056	7.6643	9.00869	8.34507	8.85327	8.51045	9.90074	11.2586	9.27405	10.5976	10.3858	8.876	8.22115	8.25061	8.18708	7.6552	7.76293	9.4237
2	Exposed	11.2841	9.90263	9.84163	7.70677	7.60733	9.41283	9.37345	7.90715	8.91997	9.08294	9.25687	9.56038	7.49886	7.93164	8.58042	7.67482	9.01329	8.59011	8.19083	7.57113	7.88805	8.38061	8.70066	9.10248	8.97851	7.0005	6.93271	7.88328	7.54083	8.92275	8.92585	7.30448	8.68409	8.27786	9.62125	9.34844	8.54887	10.8035	8.74175	10.1227	9.88735	8.38461	7.67764	7.64292	7.2264	6.57671	7.48408	7.56349
2	Exposed	11.8448	10.2066	10.4416	8.22276	8.1887	9.46372	9.29314	8.54448	9.51173	9.6523	9.64797	9.16017	8.10063	8.63508	8.58936	8.34182	9.65919	9.38507	8.77155	8.50119	8.48101	8.82447	9.96333	9.53432	8.99627	7.51534	7.40829	7.484	8.03197	9.26911	9.3267	8.53882	8.44589	8.42379	8.8892	8.35589	8.54602	9.698	7.52603	8.67816	8.72588	8.66849	8.31579	7.99489	7.69952	7.3515	8.02705	7.93181
2	Exposed	11.6023	9.9104	10.1498	7.8376	7.78752	9.12772	9.02889	8.11034	9.23491	9.39044	9.53814	9.7633	7.85889	8.41087	8.63552	7.99033	9.70841	8.76738	8.63429	7.50401	8.18077	8.58619	10.2935	10.2573	8.81397	7.47589	7.68549	7.83826	8.38623	9.40695	9.31951	7.16186	8.13737	8.27541	8.95622	8.3493	8.74283	10.7738	8.75195	10.1346	9.9527	9.30981	8.62164	9.14721	8.12537	7.04336	8.32631	8.36674
2	Exposed	11.8016	10.2211	10.3741	8.06051	8.0596	9.55298	9.45241	8.41027	9.44505	9.62374	9.74098	9.86976	8.2289	8.50314	8.57177	8.49825	9.54024	9.13425	8.70405	7.5405	8.56075	8.93183	9.77031	9.50298	9.0351	7.60871	7.48487	7.6228	8.17077	8.88999	9.05676	7.36816	9.05095	8.49409	9.0883	8.36605	9.40149	10.6158	8.52869	9.92895	9.80483	8.7629	8.22734	8.09397	7.83077	7.17957	7.84989	8.33881
2	Exposed	11.8742	10.2285	10.4531	8.21382	8.18648	9.5384	9.47684	8.38597	9.4926	9.7239	9.84924	10.222	8.24748	8.62657	8.86881	9.12796	9.50761	9.18498	8.76668	7.66252	8.36527	9.02901	9.97466	9.51409	8.7893	8.17241	7.6163	7.73707	8.56583	9.81778	9.6373	8.51157	8.80523	8.44101	8.91248	8.4412	8.40357	11.0343	8.9278	10.3887	10.2865	8.89972	8.51552	8.26984	7.55947	7.11243	7.9969	8.12041
2	Exposed	11.8152	10.0693	10.381	8.06067	8.04808	9.24741	9.08532	8.35521	9.4342	9.62004	9.73964	9.66753	8.00726	8.53726	8.30826	8.23118	9.58608	9.07409	8.68918	7.56473	8.34605	8.88371	9.55094	9.40153	8.35596	7.86197	7.50682	7.57696	8.36845	9.07769	8.97692	7.37685	8.3735	8.3137	8.72561	8.37254	8.35694	10.4195	8.35934	9.74144	9.52762	8.65873	8.36993	8.04385	7.46868	7.13773	7.96191	7.92246
2	Exposed	12.4652	10.5816	11.0268	8.70419	8.67281	9.55561	9.28871	8.92496	10.0534	10.2513	10.2522	9.47363	8.54698	9.12582	8.82081	8.83014	10.1036	9.56671	9.35283	8.20172	8.96477	9.40765	9.70988	10.0461	8.92518	8.17222	8.07999	8.18536	8.74788	9.42203	8.92423	7.93003	8.96102	8.81385	9.28499	9.00109	8.51345	9.15175	7.32578	7.88675	8.49291	9.2748	8.86798	8.58946	8.07461	7.80202	8.44658	8.42682
2	Exposed	11.3608	9.67287	9.9412	7.63316	7.62152	8.88552	8.81567	7.87543	8.98625	9.18245	9.2744	9.23199	7.54902	8.04483	8.48529	7.74226	9.53116	8.94052	8.6466	7.25787	8.35556	8.40731	10.348	10.2394	8.51647	7.41754	6.99209	7.13448	8.17186	9.17829	9.10333	8.26568	8.81855	7.98269	8.30902	7.89569	8.00037	9.99924	7.89511	9.25271	9.29415	8.24019	7.91264	7.52737	6.92053	6.70877	7.83436	7.84269
2	Exposed	11.4316	9.68166	9.9733	7.73371	7.66073	8.8423	8.68085	7.94459	9.06772	9.19232	9.29551	9.08811	7.76597	8.10056	8.30341	7.79125	9.06276	8.46149	8.4046	7.99334	7.97867	8.38078	9.3127	9.08223	8.63529	7.68504	7.04643	7.22643	7.80246	9.18605	9.19146	7.63733	8.32404	7.87538	8.40534	8.10143	8.60153	10.1295	8.10427	9.46769	9.21202	8.20569	7.86999	7.60309	7.24463	6.79272	7.51483	7.49786
2	Exposed	11.9595	10.1114	10.5345	8.26426	8.23648	9.1595	8.94307	8.44234	9.56334	9.79628	9.81552	9.51966	8.10998	8.70804	8.77894	8.82037	9.59608	9.23865	8.85934	7.67869	8.44838	9.07077	9.86544	9.48062	8.37253	7.8297	7.80904	7.8936	8.44157	9.62172	9.21568	7.98763	8.79328	8.40441	8.8402	8.51649	8.4015	10.0369	7.98884	9.2846	9.1862	8.7777	8.52466	8.2688	7.64864	7.27566	8.18288	8.18846
2	Exposed	11.1918	9.47494	9.79103	7.63848	7.63744	8.67905	8.49895	7.65981	8.78798	9.06001	9.06735	9.02081	7.45266	7.91133	8.26481	7.94856	9.0695	8.35882	8.23634	7.0217	8.069	9.59753	10.8551	11.1354	9.04207	6.9076	6.67367	6.96917	7.98781	8.89957	8.8675	7.79378	8.74189	7.8742	8.01973	7.80951	7.40079	9.16207	7.23918	8.40803	8.26813	7.94912	7.66867	7.53921	7.32015	6.90476	7.79191	7.54865
2	Exposed	11.5119	9.97056	10.094	8.19012	8.15696	9.3496	9.14725	8.11203	9.18131	9.38298	9.45821	9.58208	8.10461	8.72691	8.49205	8.5561	9.52211	9.17404	8.62965	7.31494	8.55183	8.75103	10.1928	9.47649	8.55947	7.14981	7.30865	7.4547	8.79573	9.60394	9.74263	6.94808	8.11173	7.9317	8.61294	8.33776	8.5425	10.6081	8.6934	9.87161	9.45442	8.37049	8.04227	8.64314	8.4714	6.88244	8.10302	7.66156
2	Exposed	11.3271	9.73446	9.93296	7.79409	7.76389	9.019	8.92963	7.84936	8.95214	9.1978	9.35426	9.57092	7.43208	8.35077	10.4611	8.40736	9.08133	8.64332	8.21114	7.13176	8.76431	8.50461	10.0698	8.89408	8.8353	7.48281	7.41941	7.60956	8.09912	9.67727	9.55589	7.8752	9.0748	7.98281	8.42549	7.99869	7.62818	9.89017	7.83582	9.17338	8.98839	8.17143	8.05715	8.3916	7.25458	6.86621	7.64711	7.58026
2	Exposed	11.8419	10.0748	10.373	8.15137	8.10987	9.19221	9.01941	8.3151	9.46394	9.62192	9.75443	9.72841	8.09665	8.70296	8.66822	8.28094	9.62116	10.0513	8.73212	7.59173	8.66941	8.99828	9.30233	9.59176	9.85506	7.50276	7.39941	7.80053	8.31305	9.69832	9.51582	7.95497	8.9358	8.91429	8.58113	8.37668	8.30921	10.7662	8.8276	10.0873	9.72456	8.60839	8.31271	8.02249	7.59722	7.4693	8.13188	8.11065
2	Exposed	11.428	9.74498	10.0231	7.67471	7.64555	8.96269	8.78342	8.3335	9.216	9.26924	9.30098	8.92606	7.79975	8.15837	8.82069	7.84051	9.17638	8.7538	8.41217	7.49478	8.08198	8.55396	9.06025	8.97464	8.1347	7.60118	7.40611	7.58231	8.04219	8.6516	9.50833	7.1699	8.31015	7.95709	8.47076	8.02954	7.96343	9.66891	7.559	8.90666	8.97423	8.9576	7.82485	7.84257	7.55485	6.86139	7.61527	8.90471
2	Exposed	11.5964	9.75269	10.1481	7.89207	7.8172	8.80545	8.59557	8.04238	9.17221	9.36766	9.43899	8.93087	7.63857	8.26038	7.91106	8.08461	9.14334	8.81569	8.496	7.30283	8.13559	8.65084	9.16883	9.1203	7.87083	7.4439	7.54482	7.64331	8.19127	9.1231	9.50505	7.35143	8.63093	8.28768	8.4494	8.2245	7.94337	10.0429	7.97073	9.33553	9.08328	8.75534	8.05096	7.70313	7.25744	7.09866	7.61738	7.72142
2	Exposed	11.3635	9.63817	10.1973	7.88886	7.85633	8.8703	8.66108	7.74639	8.91521	9.1426	9.2195	9.44305	7.38161	7.9861	9.10209	8.26107	9.18316	9.04306	8.28592	7.45576	8.55303	8.96127	10.4411	8.7551	8.46964	7.39737	7.55026	8.18362	8.7305	9.71193	10.6857	8.40542	8.65311	8.37538	8.36565	7.9595	8.92172	11.0963	8.96272	10.4274	10.1796	8.22563	7.85458	9.13679	6.70816	6.45776	7.89012	7.82543
[truncated: 480 more columns]
